# Supplementary material for: Ecology of Porcine Astrovirus Type 3 in a Herd with Associated Neurologic Disease
Source: Viruses. 2020 Sep 7;12(9):992. doi: 10.3390/v12090992 (PMC7552043; doi:10.3390/v12090992)
Supplement: Supplementary file 1 [file viruses-12-00992-s001.zip]

Archive with 3 entries (2 files):
- viruses-877412-supplementary-layout/
- viruses-877412-supplementary-layout/Video S1.mp4
- viruses-877412-supplementary-layout/viruses-877412-supplementary.pdf
